# Supplementary material for: Radiographic and magnetic resonance imaging predicts severity of cruciate ligament fiber damage and synovitis in dogs with cranial cruciate ligament rupture
Source: PLoS One. 2017 Jun 2;12(6):e0178086. doi: 10.1371/journal.pone.0178086 (PMC5456057; doi:10.1371/journal.pone.0178086)
Supplement: S1 File — (XLSX) [file pone.0178086.s007.xlsx]

## Sheet: Sheet1
Case Number	Index Stifle (PRP)	Gender	Intact Status	Age at Dx (yr)	Weight (kg)	NSAID Use	General Anethesia Exam Partial CR Drawer	Sedated Exam Partial CR Tibial Thrust	Partial CR Menisus	Partial CR Arthroscopic Synovial Hypertrophy	Partial CR Arthroscopic Synovial Vascularity	Partial CR Arthroscopic Synovitis	Partial CR Total Arthroscopic Score	Partial CR Arthroscopic CrCl Fiber Damage VAS	Partial CR Arthroscopic Synovitis VAS	TPLO Medial Meniscal Tear	Complete CR Arthroscopic Synovial Hypertrophy	Complete CR Arthroscopic Synovial Vascularity	Complete CR Arthroscopic Synovitis	Complete CR Total Arthroscopic Score	Complete CR Arthroscopic Synovitis VAS	Partial CR Radiograph Effusion	Partial CR Radiographic OA	Partial CR Radiographic Patellar Length (mm)	Partial CR CrCL Radiographic Functional Length	Partial CR CrCLD	Partial CR TPA (degrees)	Complete CR Radiographic Effusion	Complete CR Radiographic OA	Complete CR Radiographic Patellar Length	Complete CR CrCL Radiographic Functional Length	Complete CR CrCLD	Complete CR Pre-op TPA	Partial CR FSE Cube Volume Raw (mm3)	Partial CR FSE Cube Volume Norm to patellar length (mm3/mm)	Partial CR FSE CrCL Grayscale	Partial CR FSE Grayscale Cranial Tibial Muscle	Partial CR Norm FSE Grayscale	Partial CR VIPR CrCL Volume	Partial CR VIPR volume Norm to patellar length (mm3/mm)	Partial CR VIPR CrCL Grayscale	Partial CR VIPR Grayscale Cranial Tibial Muscle	Partial CR Norm VIPR Grayscale	Partial CR T1 Pre-Contrast CrCL Grayscale	Partial CR T1 Pre-Contrast Muscle Grayscale	Partial CR Norm T1 Pre-Contrast Grayscale	Partial CR T1 Post-Contrast CrCL Grayscale	Partial CR T1 Post-Contrast Norm	PRP T1 Contrast Enhance Norm
1	Right	Female	Neutered	5.70137	28.5	No	Absent	Absent	No tears	11	16	12	39	27	21	No tears	14	17	16	47	58	2	2	20	24	1.2	28	2	2	20	30.4	1.52	28
2	Left	Male	Whole	2.13973	27.9	No	Absent	Absent	No tears	10	9	10	29	20	47	Present	17	19	17	53	68	1	1	21	26	1.2381	29	2	3	21	33.4	1.59048	28	491.11	23.3862	1314	1546	0.849935						2813	3440	0.817733	2777	0.807267	-0.0104651
3	Right	Male	Neutered	5.03014	30	No	Present	Absent	No tears	11	7	7	25	15	12	Present	11	9	11	31	30	1	2	19	28	1.47368	26	2	3	19	28	1.47368	31	526.24	27.6968	738	544	1.35662	505.08	26.5832	761	583	1.30532	2252	1400	1.60857	2238	1.59857	-0.01
4	Left	Male	Neutered	4.39452	37.4	Yes	Absent	Absent	No tears	16	15	14	45	35	52	Present	21	21	22	64	76	2	1	21	30	1.42857	36	2	3	21	35.8	1.70476	31	609.29	29.0138	472	1246	0.378812	698.69	33.271	502	874	0.574371	1529	3141	0.486788	1562	0.497294	0.0105062
5	Right	Female	Neutered	5.83562	35	Yes	Present	Present	No tears	11	11	11	33	11	38	No tears	11	14	13	38	49	1	3	19	26.3	1.38421	22	2	3	19	31.6	1.66316	24	373.81	19.6742	701	949	0.738672	425.89	22.4153	647	890	0.726966	2118	3107	0.681687	2284	0.735114	0.0534277
6	Right	Female	Neutered	1.56164	25.6	Yes	Present	Absent	No tears	8	13	11	32	23	21	No tears	8	10	14	32	27	1	1	18	24	1.33333	25	1	1	18	24	1.33333	26	407.27	22.6261	795	870	0.913793	392.17	21.7872	922	906	1.01766	2456	2402	1.02248	2337	0.972939	-0.049542
7	Right	Male	Neutered	5.76712	45.5	No	Absent	Absent	No tears	8	8	7	23	34	12	Present	18	19	16	53	85	1	2	23	28	1.21739	28	2	3	23	36	1.56522	28	581.68	25.2904	597	1003	0.595214						1751	2722	0.643277	1919	0.704996	0.0617193
8	Right	Female	Neutered	9.87945	27	No	Absent	Absent	No tears	14	15	12	41	42	54	Present	15	15	15	45	69	1	2	21	25.7	1.22381	26	2	3	21	31	1.47619	28	664.2	31.6286	826	593	1.39292						2418	1511	1.60026	5336	3.53144	1.93117
9	Right	Male	Neutered	6.64932	45.2	No	Absent	Absent	No tears	6	4	6	16	16	11	Present	15	18	16	49	77	1	1	23	28.7	1.24783	28	2	3	23	35.7	1.55217	26	492.6	21.4174	793	619	1.2811	578.91	25.17	534	453	1.17881	2019	2218	0.91028	2596	1.17042	0.260144
10	Left	Male	Neutered	7.17808	41.3		Present	Absent	No tears	9	10	8	27	52	48	Present		12		32	65	2	2	22	28.5	1.29545	29	2	3	23	36.3	1.57826	29	714.21	32.4641	724	986	0.73428						1919	2564	0.74844	1985	0.774181	0.025741
11	Left	Male	Neutered	7.40822	38.1	Yes	Absent	Absent	No tears	16	13	17	46	41	45	Present	22	14	16	52	62	1	2	20	26.4	1.32	28	2	3	20	28.5	1.425	29	495.04	24.752	935	818	1.14303						2213	1841	1.20206	2336	1.26888	0.0668115
12	Right	Male	Whole	2.19452	57	No	Absent	Absent	No tears	7	10	7	24	10	22	Present	16	20	20	56	88	1	0	27	33.3	1.23333	26	2	3	27	37.6	1.39259	27	803.36	29.7541	427	838	0.509547	811.81	30.067	372	534	0.696629	1094	1575	0.694603	1018	0.646349	-0.048254
13	Right	Female	Neutered	4.48767	35	Yes	Absent	Absent	No tears	5	12	8	25	64	33	Present	8	16	14	38	60	2	3	26	31	1.19231	25	2	3	26	36.7	1.41154	29	780.86	30.0331	904	1366	0.661786	698.72	26.8738	525	783	0.670498	1822	2278	0.799824	2011	0.882792	0.0829675
14	Right	Male	Neutered	5.7589	37	Yes	Absent	Absent	No tears	17	11	13	41	9	50	No tears	15	16	16	47	77	2	1	23	28.7	1.24783	25	2	3	23	34.6	1.50435	24	406.86	17.6896	741	934	0.793362	499.65	21.7239	649	761	0.852825	1924	2151	0.894468	1960	0.911204	0.0167364
15	Right	Female	Neutered	4.13699	33	Yes	Absent	Absent	No tears	14	15	14	43	52	40	No tears	14	15	16	45	60	1	1	19	25.2	1.32632	30	2	3	19	36	1.89474	30	427.91	22.5216	753	886	0.849887						2028	2440	0.831148	2060	0.844262	0.0131148
16	Right	Male	Neutered	1.87671	33.5	Yes	Absent	Absent	No tears	18	17	15	50	13	58	Present	17	18	17	52	71	1	1	20	29.7	1.485	27	2	2	20	32.4	1.62	28	423.89	21.1945	690	915	0.754098	488.29	24.4145	522	666	0.783784	1805	2246	0.803651	1965	0.874889	0.0712378
17	Left	Female	Neutered	1.80822	24.4	Yes	Absent	Absent	No tears	15	15	15	45	7	63	No tears	19	19	20	58	71	2	0	18	23.3	1.29444	30	2	1	18	27.5	1.52778	30	358.73	19.9294	1314	1810	0.725967	338.99	18.8328	599	487	1.22998	2935	4030	0.728288	2671	0.662779	-0.0655087
18	Right	Female	Neutered	8.9863	59	Yes	Absent	Absent	No tears	12	14	15	41	22	46	Present	14	16	16	46	65	1	2	24	34.3	1.42917	21	2	2	24	35.8	1.49167	21	978.56	40.7733	935	962	0.971933						1423	2429	0.585838	1396	0.574722	-0.0111157
19	Right	Male	Neutered	5.84658	41.2	No	Absent	Absent	No tears	5	11	8	24	6	10	No tears	11	13	13	37	29	1	0	23	28.8	1.25217	21	2	2	23	41.8	1.81739	20	476	20.6957	578	1064	0.543233	544.35	23.6674	531	675	0.786667	1788	2389	0.74843	1795	0.75136	0.0029301
20	Right	Male	Neutered	9.51507	39.5	No	Absent	Absent	No tears	3	6	6	15	5	8	No tears	13	15	14	42	74	2	1	22	30	1.36364	22	2	3	22	31.2	1.41818	23	633.11	28.7777	791	928	0.852371	585.8	26.6273	667	810	0.823457	2104	2338	0.899914	2047	0.875535	-0.0243798
21	Left	Female	Neutered	5.5589	46		Absent	Absent	No tears	13	11	11	35	13	35	Present	20	18	19	57	79	1	2	19.6	29	1.47959	23	2	3	19.2	34	1.77083	28	661.73	33.7617	914	1009	0.905847	690.47	35.2281	378	378	1	2496	2168	1.15129	2660	1.22694	0.0756458
22	Left	Female	Neutered	7.04384	24.1	No	Absent	Absent	No tears	16	14	13	43	23	34	Present	20	17	18	55	72	2	1	17.2	19.7	1.14535	27	2	3	17.6	21.6	1.22727	29	311.05	18.0843	935	1117	0.837064	246.22	14.3151	759	966	0.785714	2039	2276	0.89587	2086	0.91652	0.0206503
23	Left	Female	Neutered	8.84384	35	Yes	Absent	Absent	No tears	10	9	10	29	13	29	Present	17	16	17	50	86	1	1	21.1	26.3	1.24645	29	2	3	21.3	32.9	1.5446	30	366.8	17.3839	911	949	0.959958	336.36	15.9412	501	949	0.527924	2290	1925	1.18961	2417	1.25558	0.065974
24	Right	Female	Neutered	7.75342	44.3	Yes	Absent	Absent	No tears	11	11	10	32	28	36	Present	12	17	16	45	63	2	2	21.9	30.5	1.39269	23	2	3	22.1	33	1.49321	24	343.01	15.6626	646	782	0.826087						1568	1627	0.963737	1616	0.993239	0.0295022
25	Right	Male	Neutered	6.95068	42.4	Yes	Absent	Absent	No tears	5	9	5	19	7	17	Present	13	17	17	47	76	0	0	19.8	28.1	1.41919	22	2	1	19.4	32.2	1.65979	28	583.51	29.4702	676	1123	0.601959	489.03	24.6985	400	408	0.98	1832	2396	0.764608	2337	0.975376	0.210768
26	Right	Female	Neutered	7.08219	28.2	Yes	Absent	Absent	No tears	3	6	7	16	3	19	Present				41	75	1	0	19.2	25.7	1.33854	28	2	2	21.2	29.8	1.40566	28	390.73	20.3505	742	1262	0.587956	369.34	19.2365	782	1128	0.693	1768	2622	0.674294	2134	0.813883	0.139588
27	Right	Male	Whole	1.87397	52.5	Yes	Absent	Absent	No tears	2	6	7	15	8	17	Present	7	14	14	35	59	0	1	21.7	31.8	1.46544	25	2	2	22.7	35	1.54185	24	648.8	29.8986	579	1190	0.486555	665.31	30.6594	333	483	0.689	1669	2840	0.587676	1699	0.598239	0.0105634
28	Left	Male	Neutered	6.33973	25.4		Absent	Absent	No tears	15	12	14	41	51	79	No tears	16	13	14	43	74	1	1	17.7	22.9	1.29379	26	2	3	17.5	26.8	1.53143	28	297.47	16.8062	993	1257	0.789976	218.52	12.3458	293	322	0.9099	2068	2659	0.777736	2064	0.776232	-0.00150432
29	Right	Female	Neutered	3.40548	37.5	Yes	Absent	Absent	No tears	15	11	11	37	81	64	Present	16	17	16	49	73	2	2	23.8	29.8	1.2521	26	2	3	23.2	31.4	1.35345	26	262.84	11.0437	1412	998	1.41483	416.07	17.4819	630	406	1.55	2718	2287	1.18846	2734	1.19545	0.00699606
[truncated: 39 more columns]
